# Supplementary material for: Polyglycerol-opioid conjugate produces analgesia devoid of side effects
Source: eLife. 2017 Jul 4;6:e27081. doi: 10.7554/eLife.27081 (PMC5496737; doi:10.7554/eLife.27081)
Supplement: Figure 6—source data 1. — DOI: http://dx.doi.org/10.7554/eLife.27081.009 [file elife-27081-fig6-data1.zip]

Archive with 17 entries (14 files):
- raw data Fig. 6/
- raw data Fig. 6/.DS_Store
- __MACOSX/
- __MACOSX/raw data Fig. 6/
- __MACOSX/raw data Fig. 6/._.DS_Store
- raw data Fig. 6/6a.xlsx
- __MACOSX/raw data Fig. 6/._6a.xlsx
- raw data Fig. 6/6b.xlsx
- __MACOSX/raw data Fig. 6/._6b.xlsx
- raw data Fig. 6/6c.xlsx
- __MACOSX/raw data Fig. 6/._6c.xlsx
- raw data Fig. 6/6d.xlsx
- __MACOSX/raw data Fig. 6/._6d.xlsx
- raw data Fig. 6/6e.xlsx
- __MACOSX/raw data Fig. 6/._6e.xlsx
- raw data Fig. 6/6f.xlsx
- __MACOSX/raw data Fig. 6/._6f.xlsx
