# Supplementary material for: Polyglycerol-opioid conjugate produces analgesia devoid of side effects
Source: eLife. 2017 Jul 4;6:e27081. doi: 10.7554/eLife.27081 (PMC5496737; doi:10.7554/eLife.27081)
Supplement: Figure 6—source data 1. — DOI: http://dx.doi.org/10.7554/eLife.27081.009 [file elife-27081-fig6-data1.zip › raw data Fig. 6/6a.xlsx]

## Sheet: Hoja1
Rat	Dose	Time (min)	Mean		Rat	Dose	Time (min)	Mean		Rat	Dose	Time (min)	Mean		Rat	Dose	Time (min)	Mean		Rat	Dose	Time (min)	Mean
1	0 ug	0	40		1	25 ug	0	41.6667		1	50 ug	0	43.3333		1	100 ug	0	43.3333		1	400 ug	0	45
		5	40				5	65				5	63.3333				5	115				5	95
		10	43.3333				10	45				10	43.3333				10	81.6667				10	78.3333
		20	36.6667				20	40				20	45				20	58.3333				20	65
		40	43.3333				40	40				40	36.6667				40	50				40	45
2	0 ug	0	43.3333		2	25 ug	0	43.3333		2	50 ug	0	40		2	100 ug	0	46.6667		2	400 ug	0	43.3333
		5	36.6667				5	55				5	60				5	116.667				5	91.6667
		10	43.3333				10	45				10	50				10	75				10	85
		20	46.6667				20	41.6667				20	43.3333				20	56.6667				20	70
		40	40				40	40				40	38.3333				40	46.6667				40	41.6667
3	0 ug	0	40		3	25 ug	0	36.6667		3	50 ug	0	36.6667		3	100 ug	0	45		3	400 ug	0	40
		5	40				5	56.6667				5	63.3333				5	120				5	91.6667
		10	48.3333				10	45				10	50				10	95				10	73.3333
		20	40				20	40				20	43.3333				20	53.3333				20	56.6667
		40	40				40	40				40	43.3333				40	40				40	38.3333
4	0 ug	0	40		4	25 ug	0	41.6667		4	50 ug	0	40		4	100 ug	0	38.3333		4	400 ug	0	43.3333
		5	43.3333				5	66.6667				5	63.3333				5	110				5	90
		10	38.3333				10	65				10	50				10	80				10	71.6667
		20	40				20	51.6667				20	38.3333				20	58.3333				20	63.3333
		40	41.6667				40	43.3333				40	38.3333				40	40				40	41.6667
5	0 ug	0	41.6667		5	25 ug	0	40		5	50 ug	0	38.3333		5	100 ug	0	40		5	400 ug	0	41.6667
		5	46.6667				5	58.3333				5	55				5	111.667				5	91.6667
		10	38.3333				10	45				10	43.3333				10	80				10	81.6667
		20	36.6667				20	46.6667				20	45				20	56.6667				20	61.6667
		40	40				40	43.3333				40	36.6667				40	40				40	43.3333
6	0 ug	0	36.6667		6	25 ug	0	41.6667		6	50 ug	0	41.6667		6	100 ug	0	40		6	400 ug	0	40
		5	40				5	66.6667				5	73.3333				5	106.667				5	90
		10	38.3333				10	58.3333				10	63.3333				10	80				10	71.6667
		20	36.6667				20	53.3333				20	51.6667				20	60				20	56.6667
		40	41.6667				40	36.6667				40	43.3333				40	38.3333				40	36.6667
7	0 ug	0	38.3333		7	25 ug	0	41.6667		7	50 ug	0	38.3333		7	100 ug	0	36.6667		7	400 ug	0	41.6667
		5	41.6667				5	66.6667				5	66.6667				5	113.333				5	93.3333
		10	40				10	65				10	53.3333				10	85				10	81.6667
		20	36.6667				20	51.6667				20	48.3333				20	60				20	61.6667
		40	40				40	43.3333				40	48.3333				40	41.6667				40	38.3333
8	0 ug	0	36.6667		8	25 ug	0	36.6667		8	50 ug	0	36.6		8	100 ug	0	38.3333		8	400 ug	0	38.3333
		5	40				5	60				5	73.3				5	115				5	98.3333
		10	43.3333				10	43.3333				10	55				10	88.3333				10	78.3333
		20	45				20	40				20	40				20	65				20	53.3333
		40	38.3333				40	40				40	40				40	46.6667				40	40
