# Supplementary material for: Polyglycerol-opioid conjugate produces analgesia devoid of side effects
Source: eLife. 2017 Jul 4;6:e27081. doi: 10.7554/eLife.27081 (PMC5496737; doi:10.7554/eLife.27081)
Supplement: Figure 6—source data 1. — DOI: http://dx.doi.org/10.7554/eLife.27081.009 [file elife-27081-fig6-data1.zip › raw data Fig. 6/6b.xlsx]

## Sheet: Hoja1
Rat	Dose	Time (min)	Mean		Rat	Dose	Time (min)	Mean		Rat	Dose	Time (min)	Mean		Rat	Dose	Time (min)	Mean		Rat	Dose	Time (min)	Mean
1	0 ug	0	38.3333		1	25 ug	0	41.6667		1	50 ug	0	40		1	100 ug	0	38.3333		1	400 ug	0	38.3333
		5	40				5	46.6667				5	66.6667				5	110				5	81.6667
		10	43.3333				10	53.3333				10	50				10	71.6667				10	60
		20	46.6667				20	43.3333				20	45				20	48.3333				20	45
		40	36.6667				40	40				40	43.3333				40	58.3333				40	40
2	0 ug	0	38.3333		2	25 ug	0	41.6667		2	50 ug	0	40		2	100 ug	0	38.3333		2	400 ug	0	41.6667
		5	38.3333				5	46.6667				5	78.3333				5	95				5	76.6667
		10	43.3333				10	50				10	50				10	83.3333				10	66.6667
		20	43.3333				20	50				20	46.6667				20	50				20	45
		40	36.6667				40	38.3333				40	41.6667				40	48.3333				40	40
3	0 ug	0	36.6667		3	25 ug	0	38.3333		3	50 ug	0	40		3	100 ug	0	48.3333		3	400 ug	0	36.6667
		5	40				5	55				5	60				5	113.333				5	86.6667
		10	40				10	46.6667				10	53.3333				10	78.3333				10	71.6667
		20	40				20	46.6667				20	41.6667				20	45				20	46.6667
		40	40				40	41.6667				40	40				40	40				40	40
4	0 ug	0	43.3333		4	25 ug	0	41.6667		4	50 ug	0	40		4	100 ug	0	36.6667		4	400 ug	0	38.3333
		5	40				5	66.6667				5	63.3333				5	108.333				5	93.3333
		10	46.6667				10	65				10	51.6667				10	80				10	76.6667
		20	40				20	51.6667				20	41.6667				20	56.6667				20	55
		40	40				40	41.6667				40	36.6667				40	38.3333				40	38.3333
5	0 ug	0	40		5	25 ug	0	41.6667		5	50 ug	0	40		5	100 ug	0	38.3333		5	400 ug	0	38.3333
		5	43.3333				5	68.3333				5	66.6667				5	111.667				5	85
		10	43.3333				10	48.3333				10	50				10	91.6667				10	63.3333
		20	38.3333				20	43.3333				20	41.6667				20	51.6667				20	46.6667
		40	41.6667				40	41.6667				40	40				40	41.6667				40	147
6	0 ug	0	38.3333		6	25 ug	0	36.6667		6	50 ug	0	40		6	100 ug	0	41.6667		6	400 ug	0	36.6667
		5	40				5	63.3333				5	66.6667				5	110				5	83.3333
		10	40				10	51.6667				10	60				10	80				10	63.3333
		20	41.6667				20	41.6667				20	43.3333				20	48.3333				20	46.6667
		40	40				40	38.3333				40	41.6667				40	36.6667				40	38.3333
7	0 ug	0	36.6667		7	25 ug	0	40		7	50 ug	0	38.3333		7	100 ug	0	40		7	400 ug	0	38.3333
		5	40				5	65				5	58.3333				5	113.333				5	85
		10	45				10	50				10	56.6667				10	81.6667				10	60
		20	40				20	50				20	41.6667				20	53.3333				20	46.6667
		40	38.3333				40	41.6667				40	40				40	41.6667				40	36.6667
8	0 ug	0	40		8	25 ug	0	38.3333		8	50 ug	0	36.6667		8	100 ug	0	38.3333		8	400 ug	0	38.3333
		5	36.6667				5	68.3333				5	73.3333				5	115				5	90
		10	40				10	50				10	55				10	85				10	58.3333
		20	40				20	43.3333				20	40				20	45				20	46.6667
		40	36.6667				40	38.3333				40	40				40	40				40	38.3333
