# Supplementary material for: Polyglycerol-opioid conjugate produces analgesia devoid of side effects
Source: eLife. 2017 Jul 4;6:e27081. doi: 10.7554/eLife.27081 (PMC5496737; doi:10.7554/eLife.27081)
Supplement: Figure 6—source data 1. — DOI: http://dx.doi.org/10.7554/eLife.27081.009 [file elife-27081-fig6-data1.zip › raw data Fig. 6/6c.xlsx]

## Sheet: Hoja1
Rat	Dose	Time (min)	Mean		Rat	Dose	Time (min)	Mean		Rat	Dose	Time (min)	Mean		Rat	Dose	Time (min)	Mean		Rat	Dose	Time (min)	Mean
1	0 ug	0	68.3333		1	25 ug	0	70		1	50 ug	0	68.3333		1	100 ug	0	68.3333		1	400 ug	0	70
		5	70				5	78.3333				5	70				5	66.6667				5	90
		10	66.6667				10	70				10	70				10	70				10	78.3333
		20	63.3333				20	73.3333				20	68.3333				20	68.3333				20	68.3333
		40	73.3333				40	71.6667				40	65				40	70				40	70
2	0 ug	0	70		2	25 ug	0	71.6667		2	50 ug	0	68.3333		2	100 ug	0	66.6667		2	400 ug	0	75
		5	70				5	70				5	70				5	73.3333				5	93.3333
		10	78.3333				10	73.3333				10	71.6667				10	66.6667				10	75
		20	68.3333				20	71.6667				20	70				20	61.6667				20	71.6667
		40	75				40	70				40	68.3333				40	71.6667				40	80
3	0 ug	0	80		3	25 ug	0	61.6667		3	50 ug	0	68.3333		3	100 ug	0	73.3333		3	400 ug	0	70
		5	70				5	76.6667				5	65				5	65				5	83.3333
		10	75				10	71.6667				10	70				10	68.3333				10	78.3333
		20	70				20	68.3333				20	73.3333				20	75				20	65
		40	75				40	63.3333				40	71.6667				40	68.3333				40	71.6667
4	0 ug	0	73.3333		4	25 ug	0	68.3333		4	50 ug	0	65		4	100 ug	0	65		4	400 ug	0	73.3333
		5	68.3333				5	68.3333				5	73.3333				5	76.6667				5	86.6667
		10	66.6667				10	70				10	70				10	66.6667				10	78.3333
		20	73.3333				20	68.3333				20	63.3333				20	70				20	71.6667
		40	68.3333				40	63.3333				40	68.3333				40	61.6667				40	68.3333
5	0 ug	0	68.3333		5	25 ug	0	68.3333		5	50 ug	0	75		5	100 ug	0	68.3333		5	400 ug	0	68.3333
		5	66.6667				5	71.6667				5	68.3333				5	75				5	88.3333
		10	66.6667				10	68.3333				10	61.6667				10	70				10	65
		20	70				20	70				20	71.6667				20	70				20	70
		40	65				40	70				40	65				40	61.6667				40	73.3333
6	0 ug	0	75		6	25 ug	0	75		6	50 ug	0	70		6	100 ug	0	68.3333		6	400 ug	0	70
		5	70				5	68.3333				5	70				5	76.6667				5	93.3333
		10	66.6667				10	61.6667				10	68.3333				10	68.3333				10	65
		20	68.3333				20	70				20	68.3333				20	75				20	68.3333
		40	75				40	63.3333				40	66.6667				40	65				40	68.3333
7	0 ug	0	75		7	25 ug	0	71.6667		7	50 ug	0	73.3333		7	100 ug	0	73.3333		7	400 ug	0	70
		5	63.3333				5	70				5	75				5	66.6667				5	88.3333
		10	75				10	66.6667				10	70				10	63.3333				10	70
		20	71.6667				20	68.3333				20	75				20	71.6667				20	65
		40	71.6667				40	70				40	73.3333				40	70				40	76.6667
8	0 ug	0	76.6667		8	25 ug	0	75		8	50 ug	0	75		8	100 ug	0	66.6667		8	400 ug	0	66.6667
		5	66.6667				5	60				5	60				5	66.6667				5	96.6667
		10	65				10	73.3333				10	73.3				10	70				10	73.3333
		20	61.6667				20	65				20	65				20	65				20	71.6667
		40	73.3333				40	70				40	70				40	66.6667				40	73.3333
