# Supplementary material for: Polyglycerol-opioid conjugate produces analgesia devoid of side effects
Source: eLife. 2017 Jul 4;6:e27081. doi: 10.7554/eLife.27081 (PMC5496737; doi:10.7554/eLife.27081)
Supplement: Figure 6—source data 1. — DOI: http://dx.doi.org/10.7554/eLife.27081.009 [file elife-27081-fig6-data1.zip › raw data Fig. 6/6d.xlsx]

## Sheet: Hoja1
Rat	Dose	Time (min)	Mean		Rat	Dose	Time (min)	Mean		Rat	Dose	Time (min)	Mean		Rat	Dose	Time (min)	Mean		Rat	Dose	Time (min)	Mean
1	0 ug	0	66.6667		1	25 ug	0	68.3333		1	50 ug	0	65		1	100 ug	0	63.3333		1	400 ug	0	66.6667
		5	68.3333				5	68.3333				5	73.3333				5	70				5	70
		10	68.3333				10	68.3333				10	73.3333				10	66.6667				10	66.6667
		20	73.3333				20	63.3333				20	66.6667				20	61.6667				20	65
		40	68.3333				40	66.6667				40	70				40	63.3333				40	66.6667
2	0 ug	0	65		2	25 ug	0	68.3333		2	50 ug	0	66.6667		2	100 ug	0	65		2	400 ug	0	65
		5	68.3333				5	66.6667				5	73.3333				5	61.6667				5	75
		10	75				10	70				10	75				10	68.3333				10	68.3333
		20	71.6667				20	61.6667				20	63.3333				20	70				20	63.3333
		40	66.6667				40	60				40	66.6667				40	65				40	70
3	0 ug	0	66.6667		3	25 ug	0	63.3333		3	50 ug	0	66.6667		3	100 ug	0	65		3	400 ug	0	66.6667
		5	65				5	66.6667				5	70				5	68.3333				5	71.6667
		10	75				10	71.6667				10	63.3333				10	66.6667				10	66.6667
		20	75				20	66.6667				20	65				20	70				20	66.6667
		40	73.3333				40	61.6667				40	60				40	71.6667				40	71.6667
4	0 ug	0	71.6667		4	25 ug	0	68.3333		4	50 ug	0	68.3333		4	100 ug	0	63.3333		4	400 ug	0	73.3333
		5	66.6667				5	75				5	73.3333				5	70				5	66.6667
		10	66.6667				10	73.3333				10	70				10	66.6667				10	65
		20	66.6667				20	65				20	71.6667				20	68.3333				20	68.3333
		40	68.3333				40	66.6667				40	73.3333				40	65				40	71.6667
5	0 ug	0	68.3333		5	25 ug	0	70		5	50 ug	0	75		5	100 ug	0	76.6667		5	400 ug	0	75
		5	70				5	68.3333				5	68.3333				5	75				5	63.3333
		10	73.3333				10	68.3333				10	68.3333				10	70				10	73.3333
		20	80				20	70				20	75				20	70				20	68.3333
		40	61.6667				40	68.3333				40	73.3333				40	68.3333				40	70
6	0 ug	0	65		6	25 ug	0	70		6	50 ug	0	70		6	100 ug	0	63.3333		6	400 ug	0	66.6667
		5	70				5	70				5	63.3333				5	66.6667				5	68.3333
		10	65				10	70				10	71.6667				10	73.3333				10	68.3333
		20	70				20	68.3333				20	65				20	68.3333				20	70
		40	61.6667				40	66.6667				40	68.3333				40	68.3333				40	73.3333
7	0 ug	0	66.6667		7	25 ug	0	66.6667		7	50 ug	0	66.6667		7	100 ug	0	68.3333		7	400 ug	0	66.6667
		5	61.6667				5	71.6667				5	71.6667				5	66.6667				5	70
		10	68.3333				10	75				10	73.3333				10	75				10	70
		20	71.6667				20	71.6667				20	75				20	71.6667				20	68.3333
		40	68.3333				40	65				40	70				40	75				40	66.6667
8	0 ug	0	70		8	25 ug	0	65		8	50 ug	0	68.3333		8	100 ug	0	66.6667		8	400 ug	0	71.6667
		5	68.3333				5	71.6667				5	73.3333				5	70				5	75
		10	70				10	70				10	63.3333				10	71.6667				10	66.6667
		20	68.3333				20	71.6667				20	65				20	70				20	68.3333
		40	65				40	73.3333				40	73.3333				40	71.6667				40	70
