# Supplementary material for: Polyglycerol-opioid conjugate produces analgesia devoid of side effects
Source: eLife. 2017 Jul 4;6:e27081. doi: 10.7554/eLife.27081 (PMC5496737; doi:10.7554/eLife.27081)
Supplement: Figure 6—source data 1. — DOI: http://dx.doi.org/10.7554/eLife.27081.009 [file elife-27081-fig6-data1.zip › raw data Fig. 6/6e.xlsx]

## Sheet: Hoja1
Left paw	Animal		Baseline	MOR	Baseline	MOR+NLXM		Right paw	Animal		Baseline	MOR	Baseline	MOR+NLXM
	1		70	66.6	70	71.6			1		45	115	40	50
	2		70	73.3	65	70			2		41.6	116.6	43.3	55
	3		70	65	70	70			3		36.6	120	40	45
	4		70	76.6	65	65			4		40	110	45	43.3
	5		71.6	75	68.3	75			5		38.3	111.6	40	56.6
	6		63.3	76.6	73.3	68.3			6		36.6	106.6	45	38.3
	7		65	66.6	73.3	66.6			7		38.3	113.3	45	40
	8		66.6	66.6	71.6	63.3			8		41.6	115	40	41.6
