# Supplementary material for: Polyglycerol-opioid conjugate produces analgesia devoid of side effects
Source: eLife. 2017 Jul 4;6:e27081. doi: 10.7554/eLife.27081 (PMC5496737; doi:10.7554/eLife.27081)
Supplement: Figure 6—source data 1. — DOI: http://dx.doi.org/10.7554/eLife.27081.009 [file elife-27081-fig6-data1.zip › raw data Fig. 6/6f.xlsx]

## Sheet: Hoja1
Left paw	Animal		Baseline	PGM	Baseline	PGM+NLXM		Right paw	Animal		Baseline	PGM	Baseline	PGM+NLXM
	1		65	70	63.3	68.3			1		36.6	110	41.6	51.6
	2		65	61.6	71.6	70			2		36.6	95	41.6	50
	3		73.3	68.3	70	75			3		40	113.3	43.3	36.6
	4		70	70	63.3	71.6			4		33.3	108.3	45	48.3
	5		65	75	68.3	75			5		38.3	111.6	43.3	56.6
	6		73.3	66.6	71.6	68.3			6		40	110	45	43.3
	7		65	66.6	76.6	73.3			7		36.6	113.3	41.6	36.6
	8		66.6	70	60	65			8		40	115	41.6	38.3
