# Supplementary material for: Polyglycerol-opioid conjugate produces analgesia devoid of side effects
Source: eLife. 2017 Jul 4;6:e27081. doi: 10.7554/eLife.27081 (PMC5496737; doi:10.7554/eLife.27081)
Supplement: Figure 7—source data 1. — DOI: http://dx.doi.org/10.7554/eLife.27081.011 [file elife-27081-fig7-data1.zip]

Archive with 17 entries (14 files):
- raw data Fig. 7/
- raw data Fig. 7/.DS_Store
- __MACOSX/
- __MACOSX/raw data Fig. 7/
- __MACOSX/raw data Fig. 7/._.DS_Store
- raw data Fig. 7/7a.xlsx
- __MACOSX/raw data Fig. 7/._7a.xlsx
- raw data Fig. 7/7b.xlsx
- __MACOSX/raw data Fig. 7/._7b.xlsx
- raw data Fig. 7/7c.xlsx
- __MACOSX/raw data Fig. 7/._7c.xlsx
- raw data Fig. 7/7d.xlsx
- __MACOSX/raw data Fig. 7/._7d.xlsx
- raw data Fig. 7/7e.xlsx
- __MACOSX/raw data Fig. 7/._7e.xlsx
- raw data Fig. 7/7f.xlsx
- __MACOSX/raw data Fig. 7/._7f.xlsx
