# Supplementary material for: Polyglycerol-opioid conjugate produces analgesia devoid of side effects
Source: eLife. 2017 Jul 4;6:e27081. doi: 10.7554/eLife.27081 (PMC5496737; doi:10.7554/eLife.27081)
Supplement: Figure 7—source data 1. — DOI: http://dx.doi.org/10.7554/eLife.27081.011 [file elife-27081-fig7-data1.zip › raw data Fig. 7/7a.xlsx]

## Sheet: Hoja1
Rat	Dose	Time (min)	Mean		Rat	Dose	Time (min)	Mean		Rat	Dose	Time (min)	Mean		Rat	Dose	Time (min)	Mean		Rat	Dose	Time (min)	Mean		Rat	Dose	Time (min)	Mean		Rat	Dose	Time (min)	Mean
1	0 mg/kg	0	41.6667		1	0.5 mg/kg	0	38.3333		1	1 mg/kg	0	41.6667		1	2 mg/kg	0	38.3333		1	4 mg/kg	0	43.3333		1	6 mg/kg	0	35		1	12 mg/kg	0	36.6667
		15	43.3333				15	61.6667				15	61.6667				15	85				15	120				15	145				15	250
		30	41.6667				30	51.6667				30	53.3333				30	68.3333				30	95				30	108.333				30	250
		60	41.6667				60	51.6667				60	50				60	60				60	86.6667				60	91.6667				60	250
		120	41.6667				120	45				120	40				120	36.6667				120	55				120	75				120	206.667
2	0 mg/kg	0	38.3333		2	0.5 mg/kg	0	41.6667		2	1 mg/kg	0	41.6667		2	2 mg/kg	0	40		2	4 mg/kg	0	38.3333		2	6 mg/kg	0	40		2	12 mg/kg	0	40
		15	36.6667				15	60				15	61.6667				15	93.3333				15	95				15	135				15	250
		30	43.3333				30	55				30	58.3333				30	96.6667				30	106.667				30	113.333				30	250
		60	45				60	51.6667				60	51.6667				60	68.3333				60	88.3333				60	90				60	250
		120	36.6667				120	40				120	40				120	48.3333				120	70				120	68.3333				120	196.667
3	0 mg/kg	0	40		3	0.5 mg/kg	0	38.3333		3	1 mg/kg	0	40		3	2 mg/kg	0	38.3333		3	4 mg/kg	0	43.3333		3	6 mg/kg	0	36.6667		3	12 mg/kg	0	35
		15	45				15	55				15	71.6667				15	78.3333				15	88.3333				15	145				15	250
		30	36.6667				30	60				30	73.3333				30	76.6667				30	91.6667				30	121.667				30	250
		60	45				60	53.3333				60	68.3333				60	60				60	83.3333				60	96.6667				60	250
		120	41.6667				120	38.3333				120	43.3333				120	41.6667				120	71.6667				120	71.6667				120	196.667
4	0 mg/kg	0	41.6667		4	0.5 mg/kg	0	40		4	1 mg/kg	0	38.3333		4	2 mg/kg	0	38.3333		4	4 mg/kg	0	38.3333		4	6 mg/kg	0	41.6667		4	12 mg/kg	0	36.6667
		15	40				15	75				15	88.3333				15	70				15	110				15	131.667				15	250
		30	45				30	100				30	80				30	63.3333				30	96.6667				30	98.3333				30	250
		60	45				60	81.6667				60	63.3333				60	65				60	88.3333				60	81.6667				60	250
		120	46.6667				120	68.3333				120	50				120	58.3333				120	71.6667				120	61.6667				120	215
5	0 mg/kg	0	36.6667		5	0.5 mg/kg	0	38.3333		5	1 mg/kg	0	41.6667		5	2 mg/kg	0	40		5	4 mg/kg	0	36.6667		5	6 mg/kg	0	41.6667		5	12 mg/kg	0	41.6667
		15	38.3333				15	71.6667				15	80				15	88.3333				15	101.667				15	126.667				15	250
		30	43.3333				30	71.6667				30	75				30	78.3333				30	95				30	103.333				30	250
		60	45				60	65				60	68.3333				60	68.3333				60	88.3333				60	91.6667				60	250
		120	38.3333				120	56.6667				120	51.6667				120	55				120	58.3333				120	70				120	206.667
6	0 mg/kg	0	38.3		6	0.5 mg/kg	0	36.6667		6	1 mg/kg	0	38.3333		6	2 mg/kg	0	40		6	4 mg/kg	0	38.3333		6	6 mg/kg	0	38.3333		6	12 mg/kg	0	41.6667
		15	45				15	60				15	80				15	86.6667				15	105				15	151.667				15	250
		30	45				30	50				30	73.3333				30	75				30	91.6667				30	108.333				30	250
		60	40				60	46.6667				60	63.3333				60	66.6667				60	68.3333				60	90				60	250
		120	38.3				120	45				120	58.3333				120	53.3333				120	58.3333				120	66.6667				120	195
7	0 mg/kg	0	41.6		7	0.5 mg/kg	0	40		7	1 mg/kg	0	46.6667		7	2 mg/kg	0	40		7	4 mg/kg	0	36.6667		7	6 mg/kg	0	41.6667		7	12 mg/kg	0	35
		15	43.3				15	58.3333				15	70				15	71.6				15	115				15	150				15	250
		30	41.6				30	51.6667				30	60				30	88.3				30	93.3333				30	106.667				30	250
		60	41.6				60	45				60	56.6667				60	78.3				60	80				60	81.6667				60	250
		120	41.6				120	45				120	53.3333				120	61.6				120	63.3333				120	56.6667				120	211.667
8	0 mg/kg	0	41.6		8	0.5 mg/kg	0	45		8	1 mg/kg	0	36.6667		8	2 mg/kg	0	45		8	4 mg/kg	0	43.3333		8	6 mg/kg	0	38.3		8	12 mg/kg	0	41.6667
		15	41.3				15	66.6667				15	66.6667				15	88.3				15	116.667				15	160				15	250
		30	45				30	63.3333				30	60				30	73.3				30	103.333				30	115				30	250
		60	40				60	55				60	55				60	61.6				60	86.6667				60	88.3				60	250
		120	38.3				120	46.6667				120	50				120	48.3				120	70				120	58.3				120	190
