# Supplementary material for: Polyglycerol-opioid conjugate produces analgesia devoid of side effects
Source: eLife. 2017 Jul 4;6:e27081. doi: 10.7554/eLife.27081 (PMC5496737; doi:10.7554/eLife.27081)
Supplement: Figure 7—source data 1. — DOI: http://dx.doi.org/10.7554/eLife.27081.011 [file elife-27081-fig7-data1.zip › raw data Fig. 7/7b.xlsx]

## Sheet: Hoja1
Rat	Dose	Time (min)	Mean		Rat	Dose	Time (min)	Mean		Rat	Dose	Time (min)	Mean		Rat	Dose	Time (min)	Mean		Rat	Dose	Time (min)	Mean		Rat	Dose	Time (min)	Mean		Rat	Dose	Time (min)	Mean
1	0 mg/kg	0	41.6667		1	0.5 mg/kg	0	45		1	1 mg/kg	0	38.3333		1	2 mg/kg	0	36.6667		1	4 mg/kg	0	40		1	6 mg/kg	0	38.3333		1	12 mg/kg	0	36.6
		15	45				15	53.3333				15	75				5	90				15	115				15	140				15	110
		30	45				30	43.3333				30	58.3333				10	63.3333				30	85				30	103.333				30	100
		60	43.3333				60	38.3333				60	46.6667				20	51.6667				60	60				60	78.3333				60	83.3
		120	43.3333				120	45				120	48.3333				40	40				120	46.6667				120	48.3333				120	56.6
2	0 mg/kg	0	41.6667		2	0.5 mg/kg	0	38.3333		2	1 mg/kg	0	40		2	2 mg/kg	0	40		2	4 mg/kg	0	41.6667		2	6 mg/kg	0	36.6667		2	12 mg/kg	0	41.6
		15	48.3333				15	51.6667				15	65				5	80				15	100				15	148.333				15	123.3
		30	40				30	50				30	61.6667				10	70				30	71.6667				30	108.333				30	98.3
		60	38.3333				60	43.3333				60	50				20	56.6667				60	65				60	86.6667				60	90
		120	43.3333				120	41.6667				120	38.3333				40	38.3333				120	45				120	78.3333				120	61.6
3	0 mg/kg	0	41.6667		3	0.5 mg/kg	0	41.6667		3	1 mg/kg	0	38.3333		3	2 mg/kg	0	36.6667		3	4 mg/kg	0	38.3333		3	6 mg/kg	0	36.6667		3	12 mg/kg	0	41.6
		15	43.3333				15	56.6667				15	76.6667				5	75				15	125				15	160				15	105
		30	40				30	45				30	68.3333				10	63.3333				30	95				30	108.333				30	93.3
		60	38.3333				60	41.6667				60	61.6667				20	46.6667				60	60				60	78.3333				60	80
		120	45				120	45				120	48.3333				40	50				120	53.3333				120	58.3333				120	60
4	0 mg/kg	0	40		4	0.5 mg/kg	0	36.6667		4	1 mg/kg	0	38.3333		4	2 mg/kg	0	36.6667		4	4 mg/kg	0	40		4	6 mg/kg	0	40		4	12 mg/kg	0	43.3
		15	43.3333				15	53.3333				15	71.6667				5	95				15	123.333				15	120				15	118.3
		30	40				30	63.3333				30	56.6667				10	71.6667				30	93.3333				30	108.333				30	91.6
		60	40				60	48.3333				60	55				20	60				60	73.3333				60	83.3333				60	70
		120	40				120	41.6667				120	41.6667				40	43.3333				120	51.6667				120	60				120	63.3
5	0 mg/kg	0	38.3333		5	0.5 mg/kg	0	45		5	1 mg/kg	0	40		5	2 mg/kg	0	40		5	4 mg/kg	0	38.3333		5	6 mg/kg	0	38.3333		5	12 mg/kg	0	38.3
		15	40				15	63.3333				15	65				5	80				15	100				15	145				15	108.3
		30	36.6667				30	46.6667				30	55				10	70				30	88.3333				30	111.667				30	91.6
		60	36.6667				60	43.3333				60	61.6667				20	46.6667				60	75				60	76.6667				60	78.3
		120	38.3333				120	40				120	53.3333				40	41.6667				120	46.6667				120	48.3333				120	70
6	0 mg/kg	0	41.6667		6	0.5 mg/kg	0	38.3333		6	1 mg/kg	0	43.3333		6	2 mg/kg	0	43.3333		6	4 mg/kg	0	38.3333		6	6 mg/kg	0	40		6	12 mg/kg	0	38.3
		15	38.3333				15	60				15	68.3333				5	68.3333				15	118.333				15	151.667				15	91.6
		30	41.6667				30	61.6667				30	60				10	65				30	90				30	115				30	76.6
		60	41.6667				60	45				60	51.6667				20	50				60	70				60	76.6667				60	60
		120	38.3333				120	53.3333				120	40				40	48.3333				120	48.3333				120	58.3333				120	60
7	0 mg/kg	0	41.6667		7	0.5 mg/kg	0	43.3333		7	1 mg/kg	0	41.6667		7	2 mg/kg	0	38.3333		7	4 mg/kg	0	40		7	6 mg/kg	0	38.3333		7	12 mg/kg	0	41.6
		15	43.3333				15	53.3333				15	65				5	83.3333				15	116.667				15	148.333				15	123.3
		30	40				30	40				30	61.6667				10	68.3333				30	100				30	101.667				30	96.6
		60	36.6667				60	41.6667				60	53.3333				20	45				60	68.3333				60	75				60	78.3
		120	38.3333				120	38.3333				120	45				40	43.3333				120	46.6667				120	63.3333				120	56.6
8	0 mg/kg	0	38.3333		8	0.5 mg/kg	0	40		8	1 mg/kg	0	41.6667		8	2 mg/kg	0	36.6667		8	4 mg/kg	0	41.6667		8	6 mg/kg	0	40		8	12 mg/kg	0	40
		15	46.6667				15	46.6667				15	73.3333				5	75				15	108.333				15	143.333				15	128.3
		30	45				30	45				30	66.6667				10	61.6667				30	86.6667				30	106.667				30	95
		60	45				60	43.3333				60	56.6667				20	73.3333				60	73.3333				60	90				60	83.3
		120	45				120	41.6667				120	38.3333				40	45				120	55				120	60				120	60
