# Supplementary material for: Polyglycerol-opioid conjugate produces analgesia devoid of side effects
Source: eLife. 2017 Jul 4;6:e27081. doi: 10.7554/eLife.27081 (PMC5496737; doi:10.7554/eLife.27081)
Supplement: Figure 7—source data 1. — DOI: http://dx.doi.org/10.7554/eLife.27081.011 [file elife-27081-fig7-data1.zip › raw data Fig. 7/7c.xlsx]

## Sheet: Hoja1
Rat	Dose	Time (min)	Mean		Rat	Dose	Time (min)	Mean		Rat	Dose	Time (min)	Mean		Rat	Dose	Time (min)	Mean		Rat	Dose	Time (min)	Mean		Rat	Dose	Time (min)	Mean		Rat	Dose	Time (min)	Mean
1	0 mg/kg	0	71.6667		1	0.5 mg/kg	0	70		1	1 mg/kg	0	65		1	2 mg/kg	0	65		1	4 mg/kg	0	68.3333		1	6 mg/kg	0	68.3333		1	12 mg/kg	0	65
		15	71.6667				15	73.3333				15	70				15	80				15	88.3333				15	106.667				15	250
		30	65				30	68.3333				30	71.6667				30	66.6667				30	85				30	95				30	241.667
		60	63.3333				60	68.3333				60	66.6667				60	63.3333				60	80				60	81.6667				60	250
		120	70				120	70				120	68.3333				120	63.3333				120	65				120	68.3333				120	216.667
2	0 mg/kg	0	73.3333		2	0.5 mg/kg	0	71.6667		2	1 mg/kg	0	66.6667		2	2 mg/kg	0	65		2	4 mg/kg	0	70		2	6 mg/kg	0	71.6667		2	12 mg/kg	0	70
		15	71.6667				15	80				15	71.6667				15	76.6667				15	93.3333				15	103.333				15	250
		30	65				30	71.6667				30	66.6667				30	68.3333				30	78.3333				30	95				30	250
		60	63.3333				60	70				60	66.6667				60	75				60	81.6667				60	81.6667				60	250
		120	70				120	71.6667				120	71.6667				120	63.3333				120	80				120	65				120	190
3	0 mg/kg	0	70		3	0.5 mg/kg	0	61.6667		3	1 mg/kg	0	65		3	2 mg/kg	0	63.3333		3	4 mg/kg	0	73.3333		3	6 mg/kg	0	68.3333		3	12 mg/kg	0	71.6667
		15	68.3333				15	70				15	76.6667				15	80				15	93.3333				15	105				15	250
		30	65				30	63.3333				30	61.6667				30	65				30	81.6667				30	95				30	250
		60	63.3333				60	68.3333				60	75				60	63.3333				60	80				60	78.3333				60	250
		120	68.3333				120	71.6667				120	70				120	61.6667				120	76.6667				120	68.3333				120	173.333
4	0 mg/kg	0	61.6667		4	0.5 mg/kg	0	65		4	1 mg/kg	0	68.3333		4	2 mg/kg	0	63.3333		4	4 mg/kg	0	63.3333		4	6 mg/kg	0	70		4	12 mg/kg	0	66.6667
		15	63.3333				15	75				15	76.6667				15	68.3333				15	83.3333				15	108.333				15	250
		30	66.6667				30	68.3333				30	80				30	71.6667				30	78.3333				30	91.6667				30	250
		60	71.6667				60	71.6667				60	71.6667				60	66.6667				60	76.6667				60	75				60	250
		120	65				120	68.3333				120	65				120	68.3333				120	68.3333				120	73.3333				120	201.667
5	0 mg/kg	0	65		5	0.5 mg/kg	0	71.6667		5	1 mg/kg	0	63.3333		5	2 mg/kg	0	68.3333		5	4 mg/kg	0	66.6667		5	6 mg/kg	0	66.6667		5	12 mg/kg	0	65
		15	65				15	66.6667				15	81.6667				15	70				15	95				15	110				15	250
		30	66.6667				30	70				30	70				30	63.3333				30	86.6667				30	85				30	250
		60	65				60	61.6667				60	73.3333				60	68.3333				60	68.3333				60	71.6667				60	250
		120	68.3333				120	68.3333				120	60				120	63.3333				120	73.3333				120	75				120	213.333
6	0 mg/kg	0	70		6	0.5 mg/kg	0	68.3333		6	1 mg/kg	0	68.3333		6	2 mg/kg	0	70		6	4 mg/kg	0	70		6	6 mg/kg	0	61.6667		6	12 mg/kg	0	61.6
		15	73.3				15	68.3333				15	80				15	78.3333				15	88.3333				15	98.3333				15	250
		30	65				30	70				30	68.3333				30	71.6667				30	80				30	83.3333				30	250
		60	68.3				60	65				60	66.6667				60	73.3333				60	70				60	76.6667				60	250
		120	63.3				120	66.6667				120	65				120	66.6667				120	65				120	68.3333				120	208.333
7	0 mg/kg	0	68.3		7	0.5 mg/kg	0	61.6667		7	1 mg/kg	0	75		7	2 mg/kg	0	65		7	4 mg/kg	0	70		7	6 mg/kg	0	71.6667		7	12 mg/kg	0	71.6667
		15	72.3				15	68.3333				15	70				15	73.3333				15	80				15	103.333				15	250
		30	66.6				30	66.6667				30	66.6667				30	65				30	76.6667				30	85				30	250
		60	68.6				60	68.3333				60	66.6667				60	66.6667				60	78.3333				60	80				60	250
		120	65				120	70				120	65				120	66.6667				120	66.6667				120	40				120	206.667
8	0 mg/kg	0	61.6		8	0.5 mg/kg	0	66.6667		8	1 mg/kg	0	65		8	2 mg/kg	0	71.6667		8	4 mg/kg	0	70		8	6 mg/kg	0	68.3		8	12 mg/kg	0	70
		15	66.6				15	70				15	70				15	71.6667				15	90				15	91.6				15	250
		30	68.3				30	75				30	71.6667				30	63.3333				30	85				30	83.3				30	250
		60	75				60	68.3333				60	66.6667				60	70				60	70				60	70				60	250
		120	68.3				120	68.3333				120	70				120	71.6667				120	75				120	63.3				120	196.6
