# Supplementary material for: Polyglycerol-opioid conjugate produces analgesia devoid of side effects
Source: eLife. 2017 Jul 4;6:e27081. doi: 10.7554/eLife.27081 (PMC5496737; doi:10.7554/eLife.27081)
Supplement: Figure 7—source data 1. — DOI: http://dx.doi.org/10.7554/eLife.27081.011 [file elife-27081-fig7-data1.zip › raw data Fig. 7/7d.xlsx]

## Sheet: Hoja1
Rat	Dose	Time (min)	Mean		Rat	Dose	Time (min)	Mean		Rat	Dose	Time (min)	Mean		Rat	Dose	Time (min)	Mean		Rat	Dose	Time (min)	Mean		Rat	Dose	Time (min)	Mean		Rat	Dose	Time (min)	Mean
1	0 mg/kg	0	66.6667		1	0.5 mg/kg	0	71.6667		1	1 mg/kg	0	63.3333		1	2 mg/kg	0	75		1	4 mg/kg	0	65		1	6 mg/kg	0	73.3333		1	12 mg/kg	0	63.3333
		15	66.6667				15	70				15	68.3333				5	71.6667				15	68.3333				15	75				15	65
		30	65				30	66.6667				30	73.3333				10	66.6667				30	68.3333				30	71.6667				30	71.6667
		60	70				60	65				60	65				20	66.6667				60	63.3333				60	63.3333				60	66.6667
		120	66.6667				120	61.6667				120	65				40	65				120	68.3333				120	73.3333				120	66.6667
2	0 mg/kg	0	66.6667		2	0.5 mg/kg	0	70		2	1 mg/kg	0	68.3333		2	2 mg/kg	0	71.6667		2	4 mg/kg	0	75		2	6 mg/kg	0	65		2	12 mg/kg	0	65
		15	70				15	68.3333				15	73.3333				5	68.3333				15	68.3333				15	81.6667				15	75
		30	65				30	0				30	66.6667				10	71.6667				30	68.3333				30	68.3333				30	68.3333
		60	61.6667				60	66.6667				60	63.3333				20	68.3333				60	63.3333				60	68.3333				60	68.3333
		120	65				120	63.3333				120	68.3333				40	61.6667				120	68.3333				120	73.3333				120	75
3	0 mg/kg	0	71.6667		3	0.5 mg/kg	0	66.6667		3	1 mg/kg	0	68.3333		3	2 mg/kg	0	73.3333		3	4 mg/kg	0	70		3	6 mg/kg	0	73.3333		3	12 mg/kg	0	71.6667
		15	65				15	70				15	75				5	78.3333				15	71.6667				15	68.3333				15	76.6667
		30	65				30	66.6667				30	65				10	66.6667				30	63.3333				30	68.3333				30	78.3333
		60	66.6667				60	71.6667				60	70				20	73.3333				60	65				60	73.3333				60	70
		120	70				120	76.6667				120	66.6667				40	71.6667				120	75				120	75				120	75
4	0 mg/kg	0	68.3333		4	0.5 mg/kg	0	73.3333		4	1 mg/kg	0	71.6667		4	2 mg/kg	0	68.3333		4	4 mg/kg	0	70		4	6 mg/kg	0	68.3333		4	12 mg/kg	0	73.3333
		15	65				15	75				15	66.6667				5	71.6667				15	61.6667				15	81.6667				15	68.3333
		30	66.6667				30	65				30	71.6667				10	65				30	66.6667				30	73.3333				30	65
		60	71.6667				60	65				60	66.6667				20	70				60	66.6667				60	70				60	70
		120	66.6667				120	71.6667				120	73.3333				40	75				120	71.6667				120	71.6667				120	70
5	0 mg/kg	0	70		5	0.5 mg/kg	0	70		5	1 mg/kg	0	66.6667		5	2 mg/kg	0	76.6667		5	4 mg/kg	0	70		5	6 mg/kg	0	73.3333		5	12 mg/kg	0	66.6667
		15	63.3333				15	75				15	68.3333				5	66.6667				15	66.6667				15	73.3333				15	78.3333
		30	68.3333				30	61.6667				30	66.6667				10	70				30	66.6667				30	73.3333				30	68.3333
		60	65				60	71.6667				60	70				20	73.3333				60	66.6667				60	70				60	70
		120	66.6667				120	70				120	71.6667				40	66.6667				120	70				120	73.3333				120	71.6667
6	0 mg/kg	0	68.3333		6	0.5 mg/kg	0	71.6667		6	1 mg/kg	0	61.6667		6	2 mg/kg	0	71.6667		6	4 mg/kg	0	68.3333		6	6 mg/kg	0	65		6	12 mg/kg	0	68.3333
		15	68.3333				15	68.3333				15	71.6667				5	70				15	71.6667				15	75				15	68.3333
		30	68.3333				30	70				30	68.3333				10	63.3333				30	65				30	66.6667				30	68.3333
		60	68.3333				60	66.6667				60	70				20	70				60	61.6667				60	68.3333				60	71.6667
		120	71.6667				120	65				120	71.6667				40	75				120	70				120	71.6667				120	66.6667
7	0 mg/kg	0	70		7	0.5 mg/kg	0	70		7	1 mg/kg	0	61.6667		7	2 mg/kg	0	80		7	4 mg/kg	0	68.3333		7	6 mg/kg	0	71.6667		7	12 mg/kg	0	61.6
		15	71.6667				15	75				15	66.6667				5	70				15	68.3333				15	70				15	78.3
		30	68.3333				30	66.6667				30	60				10	0				30	65				30	71.6667				30	68.3
		60	70				60	66.6667				60	66.6667				20	66.6667				60	68.3333				60	63.3333				60	70
		120	65				120	65				120	63.3333				40	68.3333				120	70				120	66.6667				120	71.6
8	0 mg/kg	0	68.3333		8	0.5 mg/kg	0	68.3333		8	1 mg/kg	0	71.6667		8	2 mg/kg	0	61.6667		8	4 mg/kg	0	66.6667		8	6 mg/kg	0	73.3333		8	12 mg/kg	0	66.6667
		15	71.6667				15	66.6667				15	70				5	68.3333				15	68.3333				15	70				15	70
		30	0				30	65				30	65				10	66.6667				30	61.6667				30	70				30	73.3333
		60	66.6667				60	68.3333				60	70				20	66.6667				60	68.3333				60	65				60	65
		120	66.6667				120	66.6667				120	66.6667				40	66.6667				120	63.3333				120	70				120	66.6667
