# Supplementary material for: Polyglycerol-opioid conjugate produces analgesia devoid of side effects
Source: eLife. 2017 Jul 4;6:e27081. doi: 10.7554/eLife.27081 (PMC5496737; doi:10.7554/eLife.27081)
Supplement: Figure 7—source data 1. — DOI: http://dx.doi.org/10.7554/eLife.27081.011 [file elife-27081-fig7-data1.zip › raw data Fig. 7/7e.xlsx]

## Sheet: Hoja1
Left paw	Animal		Baseline	MOR	Baseline	MOR+NLXM		Right paw	Animal		Baseline	MOR	Baseline	MOR+NLXM
	1		70	106.6	68.3	100			1		43.3	145	41.6	95
	2		66.6	103.3	65	95			2		41.6	135	43.3	91.6
	3		66.6	105	68.3	81.6			3		46.6	131.6	40	86.6
	4		71.6	108.3	68.3	88.3			4		38.3	145	41.6	98.3
	5		66.6	110	71.3	91.6			5		38.3	150	41.6	96.6
	6		71.6	98.3	66.6	90			6		40	126.6	43.3	101.6
	7		66.6	103.3	65	96.6			7		41.6	151.6	38.3	106.6
	8		71.6	91.6	66.6	96.6			8		43.3	160	38.3	95
