# Supplementary material for: Polyglycerol-opioid conjugate produces analgesia devoid of side effects
Source: eLife. 2017 Jul 4;6:e27081. doi: 10.7554/eLife.27081 (PMC5496737; doi:10.7554/eLife.27081)
Supplement: Figure 7—source data 1. — DOI: http://dx.doi.org/10.7554/eLife.27081.011 [file elife-27081-fig7-data1.zip › raw data Fig. 7/7f.xlsx]

## Sheet: Hoja1
Left paw	Animal		Baseline	PGM	Baseline	PGM+NLXM		Right paw	Animal		Baseline	PGM	Baseline	PGM+NLXM
	1		70	71.6	65	70			1		38.3	148.3	48.3	45
	2		68.3	68.3	70	75			2		43.3	160	43	38.3
	3		71.6	71.6	71.6	73.3			3		38.3	120	46.6	51.6
	4		63.3	73.3	71.6	71.6			4		35	145	43.3	38.3
	5		71.6	75	70	70			5		41.6	140	45	53.3
	6		71.6	70	70	71.6			6		36.6	151.6	48.3	51.6
	7		63.3	70	65	63.3			7		36.6	148.3	43.3	48.3
	8		68.3	75	65	75			8		38.3	143.3	48.3	38.3
