# Supplementary material for: Polyglycerol-opioid conjugate produces analgesia devoid of side effects
Source: eLife. 2017 Jul 4;6:e27081. doi: 10.7554/eLife.27081 (PMC5496737; doi:10.7554/eLife.27081)
Supplement: Table 2—source data 1. — DOI: http://dx.doi.org/10.7554/eLife.27081.013 [file elife-27081-table2-data1.zip]

Archive with 9 entries (6 files):
- raw data Table 2/
- raw data Table 2/.DS_Store
- __MACOSX/
- __MACOSX/raw data Table 2/
- __MACOSX/raw data Table 2/._.DS_Store
- raw data Table 2/CONTRA MOR ipl.xlsx
- __MACOSX/raw data Table 2/._CONTRA MOR ipl.xlsx
- raw data Table 2/CONTRA PGM .xlsx
- __MACOSX/raw data Table 2/._CONTRA PGM .xlsx
