# Supplementary material for: Polyglycerol-opioid conjugate produces analgesia devoid of side effects
Source: eLife. 2017 Jul 4;6:e27081. doi: 10.7554/eLife.27081 (PMC5496737; doi:10.7554/eLife.27081)
Supplement: Table 2—source data 1. — DOI: http://dx.doi.org/10.7554/eLife.27081.013 [file elife-27081-table2-data1.zip › raw data Table 2/CONTRA MOR ipl.xlsx]

## Sheet: Hoja1
Left paw	MOR+NaCl	Control	MOR	MOR+NLXM			Right Paw	MOR+NaCl	Control	MOR	MOR+NLXM
	83.3	61.6	95	88.3333				38.3333	40	40	38.3333
	95	65	101.667	68.3333				43.3333	41.6	41.6	43.3333
	86.6	66.6	95	68.3333				43.3333	41.6	45	43.3333
	93.3	63.3	93.3333	70				46.6667	40	41.6	46.6667
	90	76.6	88.3333	63.3333				41.6667	48.3	40	41.6667
	91.6	71.6	95	80				46.6667	45	48.3	46.6667
	86.6	66.6	88.3333	71.6667				40	41.6	45	40
	68.3	67.3	98.3333	61.6667				43.3333	41.6	45	43.3333
