# Supplementary material for: Polyglycerol-opioid conjugate produces analgesia devoid of side effects
Source: eLife. 2017 Jul 4;6:e27081. doi: 10.7554/eLife.27081 (PMC5496737; doi:10.7554/eLife.27081)
Supplement: Table 2—source data 1. — DOI: http://dx.doi.org/10.7554/eLife.27081.013 [file elife-27081-table2-data1.zip › raw data Table 2/CONTRA PGM .xlsx]

## Sheet: Hoja1
Left paw		Control	PGM				Right Paw		Control	PGM
		68.3	70						41.6	40
		78.3	68.3						43.3	41.6
		63.3	70						48.3	45
		65	70						41.6	41.6
		75	73.3						46.6	40
		61.6	68.3						43.3	48.3
		70	70						40	41.6
		70	70						40	41.6
