# Supplementary material for: Polyglycerol-opioid conjugate produces analgesia devoid of side effects
Source: eLife. 2017 Jul 4;6:e27081. doi: 10.7554/eLife.27081 (PMC5496737; doi:10.7554/eLife.27081)
Supplement: Figure 8—source data 1. — DOI: http://dx.doi.org/10.7554/eLife.27081.015 [file elife-27081-fig8-data1.zip]

Archive with 9 entries (6 files):
- raw data Fig. 8/
- raw data Fig. 8/.DS_Store
- __MACOSX/
- __MACOSX/raw data Fig. 8/
- __MACOSX/raw data Fig. 8/._.DS_Store
- raw data Fig. 8/8a.xlsx
- __MACOSX/raw data Fig. 8/._8a.xlsx
- raw data Fig. 8/8b.xlsx
- __MACOSX/raw data Fig. 8/._8b.xlsx
