# Supplementary material for: Polyglycerol-opioid conjugate produces analgesia devoid of side effects
Source: eLife. 2017 Jul 4;6:e27081. doi: 10.7554/eLife.27081 (PMC5496737; doi:10.7554/eLife.27081)
Supplement: Figure 8—source data 1. — DOI: http://dx.doi.org/10.7554/eLife.27081.015 [file elife-27081-fig8-data1.zip › raw data Fig. 8/8a.xlsx]

## Sheet: Hoja1
Animal	Drug		0-5 dist	5-10 dist	10-15 dist	15-20 dist	20-25 dist	25-30 dist	30-35 dist	35-40 dist	40-45 dist	45-50 dist	50-55 dist	55-60 dist
1	MOR		215.8	38.07	150.5	0	68	0	0	13.1	0	0	9.8	10.1
2	NaCl		967.5	436	567.1	27.3	0	513.1	124.5	0	0	0	0	0
3	PGM		401.3	846	288.9	143.6	0	0	0	0	0	0	10.4	424.9
4	NaCl		342.2	617.5	3.8	165.3	0	0	0	0	0	0	0	507.1
5	NaCl		1238.9	506.3	432.2	698.2	286.3	272.4	270.3	0	0	0	0	0
6	PGM		1000	405.3	406.3	0	68.7	560.7	0	0	3.4	95.1	175.3	0
7	MOR		499.6	40.6	0	16.4	30.2	0	0	0	0	0	29.1	35
8	NaCl		491.3	536.1	66	403.4	0	0	91.6	10.6	0	152.4	239.7	159.6
9	PGM		961.9	370.9	334.1	10.6	0	0	347.3	415.6	17.4	0	0	0
10	MOR		391.7	12.9	6.4	0	122.3	3.2	3.2	0	0	0	0	0
11	PGM		846.8	174.9	187.1	33.9	0	21.3	0	0	0	3.4	0	0
12	MOR		301.1	232.4	14.8	10.6	0	37.6	77	41.7	28.8	3.5	37.5	33
1	MOR		239.2	11.5	22.7	23.2	7.5	0	15.4	0	3.8	0	0	0
2	PGM		819.8	460	430.2	245.9	359.8	14.6	443.2	3.4	79.7	3.5	0	7
3	NaCl		324.6	10.1	13.5	7	6.8	10.5	338.1	230.8	48.4	0	0	0
4	PGM		882	39.7	156.5	385.3	8	163.7	314	0	0	171.7	145.4	0
5	NaCl		930.5	60.3	415.4	7.5	676.3	0	0	0	0	0	0	0
6	MOR		214.5	112.2	0	93.8	158.5	307.1	212.6	125.2	78.8	6.9	0	38.8
7	PGM		678.6	10.6	202.5	278	96.9	26.3	463.4	17.4	3.4	3.5	0	3.4
8	MOR		0	0	0	0	0	0	0	0	4.1	0	0	0
9	MOR		286.9	76.9	68.5	0	0	6.3	0	0	0	0	6.4	0
10	PGM		799.8	420.5	201.1	378.9	159.7	11.4	15.5	0	0	0	0	0
11	NaCl		816.6	267.4	437.5	144.4	14.9	0	0	0	0	0	19.4	0
12	NaCl		727.4	690.6	480	108.3	253.4	3.8	15.3	0	0	0	3.8	0
