# Supplementary material for: Polyglycerol-opioid conjugate produces analgesia devoid of side effects
Source: eLife. 2017 Jul 4;6:e27081. doi: 10.7554/eLife.27081 (PMC5496737; doi:10.7554/eLife.27081)
Supplement: Figure 8—source data 1. — DOI: http://dx.doi.org/10.7554/eLife.27081.015 [file elife-27081-fig8-data1.zip › raw data Fig. 8/8b.xlsx]

## Sheet: Hoja1
Number	PGM	Control	MOR			Weight	PGM	Control	MOR
	5	2	0				0.79	0.23	0
	3	4	0				0.56	0.68	0
	3	7	0				0.45	1.28	0
	7	11	0				1	2.8	0
	8	9	0				1.88	1.38	0
	10	2	0				1.8	0.3	0
	2	5	0				0.32	0.68	0
	4	5	0				0.7	1.1	0
