# Supplementary material for: Polyglycerol-opioid conjugate produces analgesia devoid of side effects
Source: eLife. 2017 Jul 4;6:e27081. doi: 10.7554/eLife.27081 (PMC5496737; doi:10.7554/eLife.27081)
Supplement: Figure 9—source data 1. — DOI: http://dx.doi.org/10.7554/eLife.27081.017 [file elife-27081-fig9-data1.zip]

Archive with 19 entries (16 files):
- raw data Fig. 9/
- raw data Fig. 9/.DS_Store
- __MACOSX/
- __MACOSX/raw data Fig. 9/
- __MACOSX/raw data Fig. 9/._.DS_Store
- raw data Fig. 9/9a i.pl..xlsx
- __MACOSX/raw data Fig. 9/._9a i.pl..xlsx
- raw data Fig. 9/9a i.v..xlsx
- __MACOSX/raw data Fig. 9/._9a i.v..xlsx
- raw data Fig. 9/9b i.pl..xlsx
- __MACOSX/raw data Fig. 9/._9b i.pl..xlsx
- raw data Fig. 9/9b i.v..xlsx
- __MACOSX/raw data Fig. 9/._9b i.v..xlsx
- raw data Fig. 9/9d.xlsx
- __MACOSX/raw data Fig. 9/._9d.xlsx
- raw data Fig. 9/9e blood.xlsx
- __MACOSX/raw data Fig. 9/._9e blood.xlsx
- raw data Fig. 9/9e brain.xlsx
- __MACOSX/raw data Fig. 9/._9e brain.xlsx
