# Supplementary material for: Polyglycerol-opioid conjugate produces analgesia devoid of side effects
Source: eLife. 2017 Jul 4;6:e27081. doi: 10.7554/eLife.27081 (PMC5496737; doi:10.7554/eLife.27081)
Supplement: Figure 9—source data 1. — DOI: http://dx.doi.org/10.7554/eLife.27081.017 [file elife-27081-fig9-data1.zip › raw data Fig. 9/9a i.pl..xlsx]

## Sheet: Hoja1
t0	t15	t30	t45	t60
0.02	1375	1808.27	1134	0.174
98	1335	1600	1319	764
18.37	428.11	340	228.59	380.59
20.15	538.64	490.28	322.45	202
0.01	1306.48	1120.04	1051.77	132.5
3.45	1950	1138.4	662.6	510.2
5.1	1693.88	1376	1372.98	560.05
