# Supplementary material for: Polyglycerol-opioid conjugate produces analgesia devoid of side effects
Source: eLife. 2017 Jul 4;6:e27081. doi: 10.7554/eLife.27081 (PMC5496737; doi:10.7554/eLife.27081)
Supplement: Figure 9—source data 1. — DOI: http://dx.doi.org/10.7554/eLife.27081.017 [file elife-27081-fig9-data1.zip › raw data Fig. 9/9a i.v..xlsx]

## Sheet: Hoja1
t0	t15	t30	t45	t60
0.6	640	1800	1040	680
4.8	1272.87	2526.44	2015.83	546.69
0.51	1480.01	2190.19	1427	494.6
3.46	1496.74	1888.96	1188	434.65
0.9	1079	1300	540	479.3
0.004	933	879	638.8	201
0.019	793	935	540	130
