# Supplementary material for: Polyglycerol-opioid conjugate produces analgesia devoid of side effects
Source: eLife. 2017 Jul 4;6:e27081. doi: 10.7554/eLife.27081 (PMC5496737; doi:10.7554/eLife.27081)
Supplement: Figure 9—source data 1. — DOI: http://dx.doi.org/10.7554/eLife.27081.017 [file elife-27081-fig9-data1.zip › raw data Fig. 9/9b i.v..xlsx]

## Sheet: Hoja1
t0	t15	t30	t45	t60
0.61	24.7	0.37	0.7	57
0.18	0.39	0.35	0.18	114
6	12	13	19.7	87
0.9	17	6	12	89
0.08	17.15	9.1	15.7	157.3
0.06	12.2	5.7	14.9	166.31
0.05	28.7	5.1	11.4	126
