# Supplementary material for: Polyglycerol-opioid conjugate produces analgesia devoid of side effects
Source: eLife. 2017 Jul 4;6:e27081. doi: 10.7554/eLife.27081 (PMC5496737; doi:10.7554/eLife.27081)
Supplement: Figure 9—source data 1. — DOI: http://dx.doi.org/10.7554/eLife.27081.017 [file elife-27081-fig9-data1.zip › raw data Fig. 9/9e blood.xlsx]

## Sheet: Hoja1
t0	t15	t30	t45	t60
0.4	0.74	0.005	0.73	0.15
0.005	0.85	0.15	0.25	0.08
0.09	0.83	0.06	0.14	0.11
0.01	0.42	0.05	0.12	0.18
0.15	0.52	0.06	0.09	0.14
0.08	0.66	0.07	0.09	0.1
