# Supplementary material for: Polyglycerol-opioid conjugate produces analgesia devoid of side effects
Source: eLife. 2017 Jul 4;6:e27081. doi: 10.7554/eLife.27081 (PMC5496737; doi:10.7554/eLife.27081)
Supplement: Figure 10—source data 1. — Also relates to Figure 9C. DOI: http://dx.doi.org/10.7554/eLife.27081.019 [file elife-27081-fig10-data1.xls]

## Sheet: raw data fig. 10
Substance in µg	2013-09-11	Morphine		Substance in µg	2013-10-16	Morphine group		Substance in µg	2013-10-18	Morphine group		Substance in µg	2013-10-23	Morphine group		Substance in µg	2013-10-24	Morphine group		Substance in µg	2013-10-24	Morphine group
	cpm	cpm mean			cpm	cpm mean			cpm	cpm mean			cpm	cpm mean			cpm	cpm mean			cpm	cpm mean
50	1694.2	1902.7		50	412.9	421.95		50	322.8	285.25		50	22659	24407.1						10	1673	1644.7
	2111.2				431				247.7				26155.2			1	2590.8	1964.6			1616.4
10	1184.4	1361.65		10	278.9	329.25		10	228.6	221.55		10	16846.6	14968.3			1338.4			5	1732.4	1862.9
	1538.9				379.6				214.5				13090			0.5	2058.8	2628.65			1993.4
5	1331.5	1369.75		5	292	333.3		5	217.5	267.35		5	15465.1	14392			3198.5			1	1331.4	1244.3
	1408				374.6				317.2				13318.8			0.1	1711.2	1839.65			1157.2
1	1161.2	1280.6		1	265.8	265.85		1	286	261.85		1	10327.3	8832.65			1968.1			0.5	1781.5	2185.15
	1400				265.9				237.7				7338			0.05	1600.4	2355.15			2588.8
0.5	1481.6	1587.4		0.5	308.1	327.95		0.5	337.3	336.3		0.5	8765.9	10021.6			3109.9			0.1	2076	1735.45
	1693.2				347.8				335.3				11277.4			0.01	3063.6	3671.45			1394.9
0.1	2150.6	2086.1		0.1	519.7	535.25		0.1	605.2	593.1		0.1	5479.5	6388.35			4279.3			0.05	1417.1	1552.55
	2021.6				550.8				581				7297.2			0.005	4478.9	4263.2			1688
0.05	2086.2	2073.6		0.05	655.6	649.55		0.05	732.1	753.25		0.05	6648.5	7381.1			4047.5			0.01	2301.6	2385.85
	2061				643.5				774.4				8113.7			1e-08	12249.9	10541.3			2470.1
0.01	3320.9	3521.3		0.01	1396	1407.1		0.01	1675.1	1605.55		0.01	7677.3	7523.45			8832.7			0.005	2775.4	2719.95
	3721.7				1418.2				1536				7369.6			NLX (10 µM]	1353.6	1099.25			2664.5
0.005	3979.6	4256.65		0.005	1620.7	1655.75		0.005	1597.1	1605.45		0.005	8102	7231.4			844.9			1e-08	6389	5460.2
	4533.7				1690.8				1613.8				6360.8								4531.4
1e-08	6122	6258.9		1e-08	2246.3	2255.4		1e-08	2287.1	2364.9		1e-08	31390.4	26907.1						NLX (10 µM]	788.5	715.5
	6395.8				2264.5				2442.7				22423.7								642.5
NLX (10 µM]	719.1	789.1		NLX (10 µM]	270.9	244.2		NLX (10 µM]	207.4	196.85		NLX (10 µM]	3813.9	3687.9
	859.1				217.5				186.3				3561.9
Substance in µg	2013-09-11	PG-Morphine group		Substance in µg		PG-Morphine group		Substance in µg		PG-Morphine group		Substance in µg	2013-10-23	PG-Morphine group		Substance in µg		PG-Morphine group		Substance in µg		PG-Morphine group
	cpm	cpm mean			cpm	cpm mean			cpm	cpm mean			cpm	cpm mean			cpm	cpm mean			cpm	cpm mean
50	2490.2	2480.6		50	624.3	669.65		50	1179.3	1208.05		50	2630.4	3404.05		50	1132	1244.3		50	816.7	899.3
	2471				715				1236.8				4177.7				1356.6				981.9
10	3967.1	4038.75		10	956.8	1044.9		10	1861.5	1956.15		10	4720.7	4978.15		10	2496.1	2629.65		10	1814.1	1784.35
	4110.4				1133				2050.8				5235.6				2763.2				1754.6
5	4674	4833.85		5	1406.7	1407.35		5	1976.3	1949.1		5	4031.6	3928.85		5	2747	2747.55		5	2022.2	2058.65
	4993.7				1408				1921.9				3826.1				2748.1				2095.1
1	5130.8	5116.2		1	2052.8	2040.25		1	2159.6	2096.65		1	4987.7	4930.9		1	3878.2	3464.35		1	2696.3	2594.75
	5101.6				2027.7				2033.7				4874.1				3050.5				2493.2
0.5	5268.1	5283.25		0.5	2048.9	2162.75		0.5	2154.7	2081.6		0.5	4450.2	4208.85		0.5	3149.3	3242.5		0.5	2696.8	2700.8
	5298.4				2276.6				2008.5				3967.5				3335.7				2704.8
0.1	5591.8	5829.95		0.1	1102.8	1044.4		0.1	2089.2	2098.8		0.1	4018.9	4360.75		0.1	3100.9	3310.1		0.1	2518.5	2678.25
	6068.1				986				2108.4				4702.6				3519.3				2838
0.05	5513.3	5433.1		0.05	2164.8	2159.75		0.05	2074.8	2109.15		0.05	3992	4085.5		0.05	3259	3301.9		0.05	2823.8	2929.65
	5352.9				2154.7				2143.5				4179				3344.8				3035.5
0.01	5772.3	5789.05		0.01	2274.4	2215		0.01	2024.6	2019.55		0.01	4154.7	4006.6		0.01	3379.2	3335.3		0.01	3000.1	2960.3
	5805.8				2155.6				2014.5				3858.5				3291.4				2920.5
0.005	6004.3	6118.3		0.005	2416.5	2304.6		0.005	2166.7	2215.05		0.005	3786.6	3703.45		0.005	3249	3286.8		0.005	2901.3	2904.3
	6232.3				2192.7				2263.4				3620.3				3324.6				2907.3
1e-08	5512.1	5618.35		1e-08	2149.5	2106.2		1e-08	2038.8	2030.2		1e-08	6361	6505.65		1e-08	3857.9	3770.65		1e-08	3147.2	3190.55
	5724.6				2062.9				2021.6				6650.3				3683.4				3233.9
NLX	2047.9	1813.6		NLX (10 µM]	318.2	339.35		NLX (10 µM]	225.6	272.9		NLX (10 µM]	733.2	694.4		NLX (10 µM]	271.9	291.55		NLX (10 µM]	216.5	199.4
	1579.3				360.5				320.2				655.6				311.2				182.3

## Sheet: raw data fig. 9c 
2015-02-03
Rat 1	Morphine measured (ng/ml)	Morphine total (ng/ml)
BL	0.077	0.154
5	17.566	1756.6
15	24.242	2424.2
30	10.065	1006.5
60	3.232	323.2
Rat 2
BL	0.039	0.078
5	14.771	1477.1
15	15.551	1555.1
30	8.513	851.3
60	2.053	205.3
Rat 3
BL	0.058	0.116
5	11.511	1151.1
15	8.972	897.2
30	5.407	540.7
60	2.933	293.3
Rat 4
BL	0.065	0.13
5	19.632	1963.2
15	15.613	1561.3
30	8.365	836.5
60	3.667	366.7
Rat 5
BL	0.062	0.124
5	10.376	1037.6
15	9.646	964.6
30	9.18	918
60	7.476	747.6
Rat 6
BL	0.101	0.202
5	21.215	2121.5
15	15.136	1513.6
30	15.894	1589.4
60	6.62	662
Rat 7
BL	0.051	0.102
5	6.301	630.1
15	8.391	839.1
30	8.166	816.6
60	4.422	442.2
Rat 8
BL	0.062	0.124
5	20.253	2025.3
15	19.876	1987.6
30	11.126	1112.6
60	17.282	1728.2
