# Supplementary material for: Polyglycerol-opioid conjugate produces analgesia devoid of side effects
Source: eLife. 2017 Jul 4;6:e27081. doi: 10.7554/eLife.27081 (PMC5496737; doi:10.7554/eLife.27081)
Supplement: Source data 1. — DOI: http://dx.doi.org/10.7554/eLife.27081.022 [file elife-27081-data1.xlsx]

## Sheet: EA
	PG M1	PG M2	PG M3	PG-M (av)	SD
Nitrogen	1.229	1.173	1.171
Carbon	16.18	16.58	16.12
N/C%	7.5958	7.07479	7.26427	7.31162	0.21532
	PG Succ1	PG Succ2	PG Succ 3	PG-succinate (av)	SD
Nitrogen	0.012	0	0.014
Carbon	47.83	47.19	46.32
N/C%	0.0250889	0	0.0302245	0.0184378	0.013205
	PG1	PG2	PG3	PG (av)	SD
Nitrogen	0.112	0.032	0.008
Carbon	46.56	46.85	46.44
N/C%	0.24055	0.0683031	0.0172265	0.108693	0.09554
